# Supplementary material for: MOF-Enabled Nanocellulose Composite Threads for Sustained Antibacterial Drug Delivery and Minimally Invasive Soft-Tissue Lifting
Source: Polymers (Basel). 2026 May 12;18(10):1186. doi: 10.3390/polym18101186 (PMC13210424; doi:10.3390/polym18101186)
Supplement: Supplementary file 1 [file polymers-18-01186-s001.zip]

Archive with 1 entries (1 files):
- polymers-4299974-supplementary.pdf
